# Supplementary material for: Impact of Smoking Status on Mortality in STEMI Patients Undergoing Mechanical Reperfusion for STEMI: Insights from the ISACS–STEMI COVID-19 Registry
Source: J Clin Med. 2022 Nov 13;11(22):6722. doi: 10.3390/jcm11226722 (PMC9698021; doi:10.3390/jcm11226722)
Supplement: Supplementary file 1 [file jcm-11-06722-s001.zip]

Archive with 1 entries (1 files):
- jcm-1879703-supplementary.pdf
